# Supplementary material for: Induction of Male Sterility by Targeted Mutation of a Restorer-of-Fertility Gene with CRISPR/Cas9-Mediated Genome Editing in Brassica napus L
Source: Plants (Basel). 2022 Dec 13;11(24):3501. doi: 10.3390/plants11243501 (PMC9785856; doi:10.3390/plants11243501)
Supplement: Supplementary file 1 [file plants-11-03501-s001.zip]

Archive with 6 entries (6 files):
- Supplementary Figures.pdf
- Table S1.pdf
- Table S2.pdf
- Table S3.pdf
- Table S4.pdf
- Table S5.pdf
